# Supplementary material for: Linoleic Fatty Acid from Rwandan Propolis: A Potential Antimicrobial Agent Against Cutibacterium acnes
Source: Curr Issues Mol Biol. 2025 Feb 27;47(3):162. doi: 10.3390/cimb47030162 (PMC11941583; doi:10.3390/cimb47030162)
Supplement: Supplementary file 1 [file cimb-47-00162-s001.zip]

Archive with 1 entries (1 files):
- cimb-3469846-supplementary.pdf
